# Supplementary material for: DNA binding and lesion recognition by the bacterial interstrand DNA crosslink glycosylase AlkX
Source: EMBO Rep. 2026 May 8;27(12):3173–88. doi: 10.1038/s44319-026-00785-6 (PMC13303869; doi:10.1038/s44319-026-00785-6)
Supplement: Supplementary file 4 — Source data Fig. 2 [file 44319_2026_785_MOESM4_ESM.zip]

Archive with 15 entries (11 files):
- Figure 2/
- Figure 2/2B/
- Figure 2/2B/DenaturingGelReplicate1-2.png
- Figure 2/2B/DenaturingGelReplicate3-4.png
- Figure 2/2B/Quantification.xlsx
- Figure 2/2B/ReadMe.docx
- Figure 2/2C/
- Figure 2/2C/EMSAGelReplicate1.png
- Figure 2/2C/EMSAGelReplicate2.png
- Figure 2/2C/EMSAGelReplicate3.png
- Figure 2/2C/EMSAGelReplicate4.png
- Figure 2/2C/Quantification.xlsx
- Figure 2/2C/ReadMe.docx
- Figure 2/2D/
- Figure 2/2D/GrowthCurve.xlsx
