# Supplementary material for: DNA binding and lesion recognition by the bacterial interstrand DNA crosslink glycosylase AlkX
Source: EMBO Rep. 2026 May 8;27(12):3173–88. doi: 10.1038/s44319-026-00785-6 (PMC13303869; doi:10.1038/s44319-026-00785-6)
Supplement: Supplementary file 4 — Source data Fig. 2 [file 44319_2026_785_MOESM4_ESM.zip › Figure 2/2B/Quantification.xlsx]

## Sheet: Sheet1
		ICL unhooking (%product)
AlkX	time point, min	replicate 1	replicate 2	replicate 3	replicate 4
mock	0	4.46	9.36
mock	5	3.59	1.66
mock	60	9.84	0.78
WT	0	5.52	1.45
WT	5	85.19	87.57
WT	60	89.07	88.79
A83P	0	6.78	10.43	1.83	1.2
A83P	5	19.63	18.69	21.01	24.08
A83P	60	40.88	34.83	40.69	41.94
Y300A	0	4.63	3.35	1.09	1.06
Y300A	5	42.93	44.23	52.04	51.61
Y300A	60	88.22	88.4	87.87	85.88
Y300F	0	4.92	4	0.92	1.17
Y300F	5	85.91	86.26	88.52	86.61
Y300F	60	89.25	88.51	89.44	88.2
Δloop	0	3.81	5.03	1.31	1.44
Δloop	5	19.31	18.31	21.65	24.09
Δloop	60	26.25	25.7	28.15	30.77
