# Supplementary material for: DNA binding and lesion recognition by the bacterial interstrand DNA crosslink glycosylase AlkX
Source: EMBO Rep. 2026 May 8;27(12):3173–88. doi: 10.1038/s44319-026-00785-6 (PMC13303869; doi:10.1038/s44319-026-00785-6)
Supplement: Supplementary file 4 — Source data Fig. 2 [file 44319_2026_785_MOESM4_ESM.zip › Figure 2/2C/Quantification.xlsx]

## Sheet: Sheet1
[AlkX], nM	WT				Δloop				Y300A				Y300F
0	1.4609	9.9866	9.4379	7.0006	4.3441	6.4323	7.2643	14.4008	1.07	6.1094	3.4031	17.6823	2.7816	10.4431	9.2799	13.5036
80	2.7934	8.9373	18.6199	14.1945	2.509	9.0513	6.0954	14.5716	1.7529	7.4891	3.8008	19.9539	2.2123	9.5413	21.9464	14.429
400	92.3757	59.31	75.1027	82.102	1.4807	17.3157	17.8279	14.7678	34.8504	31.4542	43.0722	68.1353	72.6788	41.2126	78.7209	74.5146
2000	96.3126	69.7276	90.2551	93.638	36.7366	77.273	49.4351	63.2557	69.305	56.332	85.1233	88.1378	88.1361	59.8901	89.3303	84.3722
10000	97.1673	73.8429	89.4404	95.786	94.0019	91.4565	82.4054	95.9839	90.2544	79.1816	90.2625	93.8874	91.16	72.3165	92.1046	85.2567
