# Supplementary material for: DNA binding and lesion recognition by the bacterial interstrand DNA crosslink glycosylase AlkX
Source: EMBO Rep. 2026 May 8;27(12):3173–88. doi: 10.1038/s44319-026-00785-6 (PMC13303869; doi:10.1038/s44319-026-00785-6)
Supplement: Supplementary file 4 — Source data Fig. 2 [file 44319_2026_785_MOESM4_ESM.zip › Figure 2/2D/GrowthCurve.xlsx]

## Sheet: Sheet1
Time (hours)	WT + EV						ΔalkX + EV						ΔalkX + alkX						ΔalkX + alkXA83P						ΔalkX + alkXY300A						ΔalkX + alkXΔloop
0	0.090667	0.089	0.09	0.091667	0.089	0.092	0.091	0.088667	0.090667	0.090667	0.090333	0.091333	0.089667	0.088667	0.088667	0.090667	0.089667	0.09	0.091667	0.089333	0.09	0.091333	0.091667	0.094	0.089333	0.089	0.09	0.091	0.089	0.090667	0.090333	0.089333	0.09	0.091	0.089	0.091
1	0.093333	0.091333	0.093333	0.099667	0.094667	0.101333	0.092667	0.09	0.091333	0.096	0.094	0.096	0.101	0.090333	0.089667	0.097667	0.096333	0.095	0.093667	0.09	0.091333	0.099	0.096667	0.100667	0.091667	0.089333	0.092	0.098	0.094333	0.095333	0.091333	0.090667	0.092	0.097667	0.094333	0.097
2	0.102667	0.095667	0.102333	0.130333	0.115333	0.136333	0.095333	0.091	0.091333	0.106	0.102333	0.103	0.107333	0.096	0.093	0.121667	0.119	0.110667	0.096667	0.091333	0.093	0.117667	0.108	0.114	0.095	0.089667	0.094333	0.112667	0.106667	0.104333	0.092667	0.093	0.095333	0.112	0.105	0.107667
3	0.11	0.099	0.105333	0.158667	0.132333	0.158333	0.095333	0.091667	0.091333	0.108667	0.104	0.103667	0.129333	0.104667	0.097333	0.157	0.159667	0.136333	0.096333	0.091333	0.092667	0.124333	0.112667	0.116333	0.095667	0.089667	0.093667	0.117333	0.109	0.104667	0.092667	0.093	0.095	0.114333	0.106667	0.11
4	0.114667	0.102667	0.109667	0.169333	0.142667	0.168	0.094667	0.091	0.091333	0.108333	0.103333	0.103	0.147667	0.114333	0.101333	0.196	0.191667	0.155667	0.096333	0.090667	0.092333	0.127333	0.113667	0.117667	0.095667	0.089667	0.093667	0.119667	0.110333	0.105	0.092667	0.093	0.095	0.116667	0.107333	0.111
5	0.121333	0.11	0.118667	0.196	0.159333	0.190667	0.094667	0.091	0.091333	0.107333	0.102333	0.102333	0.173	0.124333	0.106667	0.241333	0.23	0.172	0.096333	0.090667	0.092333	0.127	0.113667	0.117	0.095667	0.089667	0.093667	0.121	0.110667	0.106333	0.092667	0.093	0.095	0.116667	0.107	0.111333
6	0.137667	0.124	0.137667	0.249	0.198	0.232333	0.094667	0.091	0.091333	0.107667	0.102667	0.103333	0.203333	0.141667	0.115333	0.303333	0.294333	0.194333	0.096333	0.091	0.092333	0.129333	0.117333	0.119333	0.096333	0.089667	0.093667	0.125333	0.114333	0.11	0.093	0.092667	0.095667	0.118	0.109333	0.115333
7	0.179333	0.165	0.197667	0.389	0.29	0.348667	0.094333	0.091	0.091333	0.110333	0.103667	0.104667	0.274333	0.185667	0.137667	0.438333	0.440667	0.262	0.098	0.092333	0.092333	0.141333	0.129333	0.127667	0.098333	0.089667	0.094667	0.140333	0.126	0.120333	0.093333	0.094	0.097	0.125333	0.114667	0.126667
8	0.312333	0.307	0.351667	0.539333	0.469333	0.522667	0.095667	0.091	0.091333	0.123667	0.110333	0.110333	0.431333	0.295667	0.200333	0.574667	0.579	0.424333	0.106333	0.100333	0.093	0.179667	0.166333	0.162667	0.104333	0.089667	0.098333	0.187333	0.17	0.152	0.094333	0.099	0.101333	0.15	0.136	0.171667
9	0.498333	0.512667	0.558	0.675333	0.620667	0.664667	0.104	0.091333	0.092333	0.190667	0.143667	0.139	0.577333	0.460333	0.350667	0.701333	0.706667	0.576333	0.152	0.143667	0.095667	0.294667	0.275667	0.3	0.132	0.089667	0.113	0.321667	0.309667	0.247667	0.097333	0.133	0.119667	0.229667	0.210333	0.327333
10	0.655	0.668667	0.701667	0.787333	0.744	0.787667	0.154667	0.094667	0.097333	0.344333	0.281667	0.264333	0.735	0.626667	0.515333	0.805333	0.836333	0.718333	0.235333	0.212333	0.108	0.45	0.448333	0.477667	0.221667	0.090333	0.177333	0.476333	0.468333	0.416333	0.113	0.209333	0.203667	0.395333	0.383	0.498333
11	0.776	0.790667	0.831	0.875	0.842333	0.889667	0.223	0.114333	0.133	0.524	0.456	0.443	0.864667	0.824	0.699667	0.906333	0.928667	0.86	0.366333	0.291333	0.176667	0.613333	0.622667	0.645667	0.396667	0.093333	0.354	0.647667	0.644667	0.579667	0.200667	0.305667	0.383667	0.562333	0.537	0.639667
12	0.887667	0.893	0.935333	0.957	0.931333	0.981333	0.335333	0.203	0.267667	0.723	0.659	0.609	0.983667	0.950667	0.834333	0.971333	0.986	0.978667	0.539667	0.447333	0.344	0.766333	0.777667	0.806333	0.563333	0.109	0.541667	0.778	0.800667	0.722	0.400667	0.482333	0.573	0.718667	0.655667	0.782333
13	0.977667	0.977667	1.02667	1.019	0.998667	1.04167	0.511	0.356333	0.386667	0.859333	0.829667	0.769667	1.05633	1.04167	0.95	1.01367	1.02067	1.04333	0.764333	0.639333	0.553333	0.867333	0.889333	0.911667	0.772667	0.187667	0.735333	0.888667	0.905333	0.845	0.582	0.653	0.729333	0.833	0.779333	0.895667
14	1.048	1.04133	1.091	1.062	1.04533	1.08533	0.687333	0.599333	0.533	0.949667	0.927	0.892	1.101	1.079	1.039	1.06567	1.07433	1.10133	0.898333	0.839	0.759667	0.955	0.979	0.987667	0.876667	0.367	0.876	0.962667	0.963	0.931667	0.773667	0.837333	0.835	0.91	0.841333	0.977
15	1.11033	1.082	1.137	1.08233	1.09667	1.122	0.848333	0.776333	0.705333	1.015	1.00333	0.972333	1.129	1.10767	1.08933	1.081	1.091	1.12067	0.978333	0.971333	0.882	0.998	1.054	1.026	0.924333	0.576333	0.955667	1.01067	1.01533	0.996667	0.881	0.929	0.932	0.969	0.885	1.026
16	1.147	1.127	1.168	1.11233	1.124	1.14867	0.953667	0.889667	0.861667	1.06533	1.03567	1.03067	1.12867	1.14467	1.12567	1.08033	1.181	1.12667	1.02633	1.01767	0.976	1.043	1.08467	1.044	0.981	0.78	1.00533	1.03867	1.03133	1.03433	0.970333	0.996	1.00967	1.01433	0.952	1.059
17	1.17967	1.14567	1.19533	1.15067	1.15333	1.177	1.024	0.982667	0.952	1.095	1.07233	1.06433	1.16667	1.16367	1.14033	1.15233	1.19167	1.14667	1.07633	1.06733	1.03767	1.07867	1.10667	1.071	1.02	0.902333	1.04533	1.061	1.05667	1.08267	1.00167	1.03033	1.03533	1.038	1.00167	1.08533
18	1.21033	1.17267	1.21433	1.16833	1.174	1.19933	1.07	1.039	1.01233	1.11033	1.11167	1.098	1.17833	1.163	1.14667	1.154	1.22467	1.16933	1.09167	1.106	1.07167	1.08167	1.132	1.08933	1.03567	0.953333	1.07433	1.04567	1.054	1.09567	1.04767	1.07667	1.06333	1.057	1.053	1.11467
19	1.23233	1.204	1.242				1.09333	1.07167	1.05933				1.17233	1.18467	1.17233				1.11233	1.12833	1.10033				1.062	1.012	1.09233				1.068	1.09467	1.08467
20	1.25167	1.22733	1.26067				1.111	1.094	1.096				1.182	1.203	1.17867				1.132	1.142	1.12967				1.078	1.03633	1.103				1.05133	1.09567	1.121
21	1.27133	1.24833	1.27833				1.13267	1.119	1.12933				1.19933	1.194	1.20467				1.16433	1.17067	1.137				1.10167	1.06767	1.14133				1.09567	1.11433	1.123
22	1.27267	1.262	1.283				1.135	1.13267	1.16167				1.228	1.185	1.224				1.18133	1.17933	1.14967				1.127	1.10633	1.15367				1.12633	1.11967	1.151
23	1.28133	1.269	1.28633				1.15367	1.15133	1.18467				1.23467	1.21233	1.23933				1.18767	1.18933	1.18067				1.122	1.11033	1.18833				1.144	1.17033	1.19733
