# Supplementary material for: DNA binding and lesion recognition by the bacterial interstrand DNA crosslink glycosylase AlkX
Source: EMBO Rep. 2026 May 8;27(12):3173–88. doi: 10.1038/s44319-026-00785-6 (PMC13303869; doi:10.1038/s44319-026-00785-6)
Supplement: Supplementary file 5 — Source data Fig. 3 [file 44319_2026_785_MOESM5_ESM.zip]

Archive with 13 entries (9 files):
- Figure 3/
- Figure 3/3D/
- Figure 3/3D/DenaturingGelReplicate1-2.png
- Figure 3/3D/DenaturingGelReplicate3-4.png
- Figure 3/3D/Quantification.xlsx
- Figure 3/3D/ReadMe.docx
- Figure 3/3E/
- Figure 3/3E/EMSAReplicate1-2.png
- Figure 3/3E/EMSAReplicate3-4.png
- Figure 3/3E/Quantification.xlsx
- Figure 3/3E/ReadMe.docx
- Figure 3/3F/
- Figure 3/3F/GrowthCurve.xlsx
