# Supplementary material for: DNA binding and lesion recognition by the bacterial interstrand DNA crosslink glycosylase AlkX
Source: EMBO Rep. 2026 May 8;27(12):3173–88. doi: 10.1038/s44319-026-00785-6 (PMC13303869; doi:10.1038/s44319-026-00785-6)
Supplement: Supplementary file 5 — Source data Fig. 3 [file 44319_2026_785_MOESM5_ESM.zip › Figure 3/3E/Quantification.xlsx]

## Sheet: Sheet1
[AlkX], nM	WT				A83P
0	3.27	3.08	1.7	1.19	2.6	3.11	2.11	8.69
80	34.72	36.96	29.45	19.83	5.73	3.91	2.36	2.5
400	93.8	87.2	92.95	87.59	8.83	6.99	5.71	6.56
2000	97.75	97.77	97.67	97.24	45.34	45.31	39.19	42.53
10000	97.3	97.48	98.93	97.76	63.59	52.23	61.36	51.85
