# Supplementary material for: DNA binding and lesion recognition by the bacterial interstrand DNA crosslink glycosylase AlkX
Source: EMBO Rep. 2026 May 8;27(12):3173–88. doi: 10.1038/s44319-026-00785-6 (PMC13303869; doi:10.1038/s44319-026-00785-6)
Supplement: Supplementary file 6 — Source data Fig. 4 [file 44319_2026_785_MOESM6_ESM.zip]

Archive with 5 entries (3 files):
- Figure 4/
- Figure 4/4B/
- Figure 4/4B/DenaturingGelsReplicate1-3.png
- Figure 4/4B/Quantification.xlsx
- Figure 4/4B/ReadMe.docx
