# Supplementary material for: DNA binding and lesion recognition by the bacterial interstrand DNA crosslink glycosylase AlkX
Source: EMBO Rep. 2026 May 8;27(12):3173–88. doi: 10.1038/s44319-026-00785-6 (PMC13303869; doi:10.1038/s44319-026-00785-6)
Supplement: Supplementary file 6 — Source data Fig. 4 [file 44319_2026_785_MOESM6_ESM.zip › Figure 4/4B/Quantification.xlsx]

## Sheet: Sheet1
		ICL unhooking (%product)
AlkX	time point, min	replicate 1	replicate 2	replicate 3
mock	0	1.03
mock	5	1.57
mock	60	0.7
WT	0	1.87
WT	5	84.44
WT	60	84.02
E101A	0	1.21	1.08	1.53
E101A	5	84.47	85.36	84.33
E101A	60	85.85	86.1	85.39
W124A	0	2.21	1.48	1.43
W124A	5	47.38	44.67	46.14
W124A	60	81.68	77.69	79.71
